# Supplementary material for: N-(3,4-Difluoro­phen­yl)phthalimide
Source: Acta Crystallogr Sect E Struct Rep Online. 2010 Jun 26;66(Pt 7):o1809. doi: 10.1107/S1600536810024189 (PMC3006687; doi:10.1107/S1600536810024189)
Supplement: Supplementary file 2 [file e-66-o1809-Isup2.hkl]

#
# h,k,l, Fc-squared, Fo-squared, sigma(Fo-squared) and status flag
#
data_I
_shelx_title ' R100417D1 in Pbca'
_shelx_refln_list_code          4
_shelx_F_calc_maximum      159.14
_exptl_crystal_F_000      1056.00
_reflns_d_resolution_high  0.8404
 
loop_
 _symmetry_equiv_pos_as_xyz
 'x, y, z'
 '-x+1/2, -y, z+1/2'
 '-x, y+1/2, -z+1/2'
 'x+1/2, -y+1/2, -z'
 '-x, -y, -z'
 'x-1/2, y, -z-1/2'
 'x, -y-1/2, z-1/2'
 '-x-1/2, y-1/2, z'
 
_cell_length_a    15.1013
_cell_length_b     5.8093
_cell_length_c    24.8656
_cell_angle_alpha  90.000
_cell_angle_beta   90.000
_cell_angle_gamma  90.000
 
_shelx_F_squared_multiplier     1.000
 
loop_
 _refln_index_h
 _refln_index_k
 _refln_index_l
 _refln_F_squared_calc
 _refln_F_squared_meas
 _refln_F_squared_sigma
 _refln_observed_status
   2   0   0        4.47        7.68      2.45 o
   6   0   0      124.72       99.07      2.34 o
   8   0   0      392.04      346.02      5.94 o
  10   0   0      463.72      473.67     23.45 o
  12   0   0       95.35      147.65      7.96 o
  14   0   0      124.86      139.54     11.90 o
  16   0   0      357.03      289.80     10.37 o
   2   1   0     1881.40     1507.34     23.00 o
   4   1   0     6261.22     6132.93    199.63 o
   6   1   0       39.72       51.88      2.49 o
   8   1   0        4.41        3.09      0.79 o
  10   1   0       71.24       74.70      5.72 o
  12   1   0      111.48      125.96      6.52 o
  14   1   0       17.98       26.22      2.58 o
  16   1   0       75.91       70.63      9.28 o
   0   2   0     6026.84     5458.84     89.34 o
   2   2   0       18.54       12.36      1.28 o
   4   2   0     5114.89     4852.61     71.40 o
   6   2   0      127.16      160.62      6.90 o
   8   2   0    19847.36    21446.42   1788.40 o
  10   2   0      112.46      126.91      9.54 o
  12   2   0     5160.41     5579.79    113.02 o
  14   2   0      647.69      696.68     19.34 o
  16   2   0      660.94      680.52     26.75 o
   2   3   0     2120.50     2107.09     51.50 o
   4   3   0      837.26      847.90      9.62 o
   6   3   0     2259.49     2269.44     61.80 o
   8   3   0      512.24      505.98     20.46 o
  10   3   0        4.72        9.77      2.12 o
  12   3   0      612.24      607.14     13.42 o
  14   3   0      103.42       85.77      8.57 o
  16   3   0      282.56      260.69     10.66 o
   0   4   0      287.56      340.00     11.61 o
   2   4   0      191.24      184.29      5.28 o
   4   4   0      654.58      593.59     18.18 o
   6   4   0     2217.11     2318.54     67.02 o
   8   4   0     1028.36     1091.82     30.06 o
  10   4   0      666.33      734.43     18.28 o
  12   4   0      118.87      115.67      7.39 o
  14   4   0      116.73       90.41      7.02 o
   2   5   0     2296.73     2477.50     81.41 o
   4   5   0       71.18       97.04     14.19 o
   6   5   0      640.91      636.21     16.58 o
   8   5   0      177.34      140.20     20.17 o
  10   5   0      622.50      589.90     26.27 o
  12   5   0        0.04        3.76      4.27 o
   0   6   0     4779.39     5930.00   3425.27 o
   2   6   0      141.11      108.58     23.22 o
   4   6   0      702.77      773.14     25.90 o
   6   6   0      181.47      165.46     12.72 o
   8   6   0       29.79       29.85      7.17 o
   1   1   1    10008.35    10933.36    105.40 o
   3   1   1    16947.93    20094.46    263.34 o
   4   1   1     2089.44     1801.27     17.74 o
   5   1   1     4886.48     4783.67     51.06 o
   6   1   1    19264.88    21181.28    305.06 o
   7   1   1     2599.99     2386.65     19.92 o
   8   1   1      732.44      718.51     11.60 o
   9   1   1       55.69       60.73      3.18 o
  10   1   1     2104.96     2163.25     26.34 o
  11   1   1      238.82      239.09      4.93 o
  12   1   1        2.47        5.80      1.03 o
  13   1   1      449.19      485.46      6.93 o
  14   1   1       29.20       29.48      2.35 o
  15   1   1      272.95      268.72      6.94 o
  16   1   1       16.61       19.89      2.08 o
  17   1   1        6.10        4.27      1.52 o
   0   2   1     3781.98     3105.42     36.05 o
   1   2   1       39.90       42.07      1.15 o
   2   2   1      892.31      997.78      8.06 o
   3   2   1      130.75      124.68      1.55 o
   4   2   1       67.91       50.56      1.27 o
   5   2   1      248.40      282.50      3.63 o
   6   2   1      811.07      861.64     10.06 o
   7   2   1     6247.57     6270.95     66.56 o
   8   2   1      170.02      164.18      4.48 o
   9   2   1     3349.34     3384.95     80.32 o
  10   2   1      577.24      559.84     13.04 o
  11   2   1     2663.62     2849.81     49.80 o
  12   2   1       45.59       55.72      4.64 o
  13   2   1       62.93       74.83      4.66 o
  14   2   1      515.36      516.07      9.89 o
  15   2   1      129.87      130.14      4.44 o
  16   2   1       93.43      103.79      5.88 o
  17   2   1      109.70      113.27      5.35 o
   1   3   1      354.55      402.12      4.27 o
   2   3   1     2464.25     2345.76     19.74 o
   3   3   1     1281.27     1363.27     12.96 o
   4   3   1      634.76      594.42      5.84 o
   5   3   1     1365.91     1500.09     29.01 o
   6   3   1       45.43       54.71      2.46 o
   7   3   1       77.43       73.89      4.16 o
   8   3   1      345.94      345.71      8.82 o
   9   3   1      146.71      154.53      5.83 o
  10   3   1     1811.17     1823.64     29.67 o
  11   3   1     1159.04     1158.13     20.80 o
  12   3   1     2783.81     2874.41     53.99 o
  13   3   1     1164.75     1212.71     22.11 o
  14   3   1     2893.40     3050.85     52.82 o
  15   3   1      385.30      332.89      9.30 o
  16   3   1     1025.29     1009.91     22.27 o
   0   4   1       29.38       34.18      3.16 o
   1   4   1      598.31      634.44     11.55 o
   2   4   1      114.20      110.23      7.02 o
   3   4   1        2.62        2.17      0.52 o
   4   4   1      442.00      442.36     10.85 o
   5   4   1       33.64       29.83      2.71 o
   6   4   1      216.92      212.50      5.05 o
   7   4   1        5.70        7.48      0.86 o
   8   4   1      838.13      887.87     16.29 o
   9   4   1      163.65      195.84      5.84 o
  10   4   1      141.47      133.39      5.31 o
  11   4   1        2.15        4.39      1.46 o
  12   4   1      233.15      237.21      5.22 o
  13   4   1      101.82       72.11      6.74 o
  14   4   1       37.75       36.68      4.01 o
   1   5   1      272.26      295.85     12.02 o
   2   5   1     2001.37     2052.50     97.57 o
   3   5   1       28.10       28.64      4.43 o
   4   5   1      929.96      965.46     26.96 o
   5   5   1      356.76      404.71      8.97 o
   6   5   1     1120.44     1128.88     18.19 o
   7   5   1       51.35       46.17      5.21 o
   8   5   1       45.28       47.78      4.93 o
   9   5   1       11.13        3.68      2.34 o
  10   5   1        4.73        5.52      1.73 o
  11   5   1       79.79       52.85      5.41 o
  12   5   1       74.42       70.91      5.10 o
   0   6   1       33.65       25.29      8.45 o
   1   6   1       17.94       24.29      5.59 o
   2   6   1       30.96       33.71      6.99 o
   3   6   1        2.92        4.08      3.08 o
   4   6   1      106.21       97.70      5.84 o
   5   6   1       80.54       65.69      9.02 o
   6   6   1      254.43      298.85     12.81 o
   7   6   1       83.97       59.95      7.78 o
   8   6   1       15.00       16.89      3.99 o
   2   0   2      339.67      320.22      3.48 o
   3   0   2     4741.78     4426.19     47.34 o
   4   0   2      709.45      678.89      7.76 o
   5   0   2     3565.87     3132.63     38.26 o
   6   0   2       68.19       48.06      1.99 o
   7   0   2     1031.21      985.79      9.80 o
   8   0   2      359.83      344.34      4.79 o
   9   0   2      162.96      164.47      4.24 o
  10   0   2       30.52       28.83      2.59 o
  11   0   2        8.92        7.67      1.40 o
  12   0   2      241.66      246.34      6.80 o
  13   0   2       37.89       33.35      4.16 o
  14   0   2       33.21       25.22      2.77 o
  15   0   2       36.48       41.95      4.67 o
  16   0   2      536.10      553.48     19.74 o
  17   0   2       22.99       21.71      4.61 o
   1   1   2      138.82      143.18      1.16 o
   2   1   2        0.59        1.81      0.48 o
   3   1   2     2388.19     2199.65     31.88 o
   5   1   2      585.78      514.64      4.72 o
   6   1   2      280.45      260.54      3.53 o
   7   1   2     1456.87     1438.61     14.32 o
   8   1   2    12659.14    13456.56    116.62 o
   9   1   2      279.51      284.86      4.91 o
  10   1   2        5.18        4.40      0.97 o
  11   1   2     1002.88     1028.90     20.16 o
  12   1   2      166.99      184.71      3.58 o
  13   1   2       13.30       15.30      1.37 o
  14   1   2       82.52       74.54      2.72 o
  15   1   2      121.70      136.50      7.65 o
  16   1   2       48.88       42.02      3.61 o
  17   1   2        2.67        3.47      1.43 o
   0   2   2      248.87      217.31      3.03 o
   1   2   2     1459.23     1369.38     11.57 o
   2   2   2      287.21      261.13      2.71 o
   3   2   2       15.45        3.80      0.61 o
   4   2   2      235.32      214.29      1.73 o
   5   2   2        0.80        1.56      0.49 o
   6   2   2     1140.93     1125.58      9.78 o
   7   2   2      963.33     1022.48     14.80 o
   8   2   2      380.03      360.36      6.32 o
   9   2   2        0.52        2.65      1.12 o
  10   2   2      808.79      827.20     19.13 o
  11   2   2      518.21      507.41     11.10 o
  12   2   2      255.22      265.60      4.54 o
  13   2   2      114.01      116.41      4.72 o
  14   2   2      412.59      429.16      8.80 o
  15   2   2      650.00      646.38     11.51 o
  16   2   2      160.35      154.69      5.99 o
  17   2   2       55.18       32.37      4.31 o
   1   3   2     1820.22     1836.63     20.22 o
   2   3   2      260.72      318.30      4.46 o
   3   3   2      214.85      230.01      7.34 o
   4   3   2      128.72       96.77      2.99 o
   5   3   2      186.05      178.62      3.54 o
   6   3   2       16.00       10.48      0.92 o
   7   3   2        6.83        6.20      1.04 o
   8   3   2       37.17       44.96      3.40 o
   9   3   2       47.19       52.07      3.18 o
  10   3   2     1035.11     1067.12     18.05 o
  11   3   2       51.83       59.16      5.36 o
  12   3   2      821.23      784.49     12.59 o
  13   3   2      101.73      103.83      9.17 o
  14   3   2      537.07      593.48     12.40 o
  15   3   2        5.98       10.50      1.74 o
  16   3   2      770.94      727.16     17.12 o
   0   4   2     1229.55     1340.20     34.22 o
   1   4   2        1.71        2.75      1.22 o
   2   4   2      137.01      112.25      8.28 o
   3   4   2        6.57        6.30      0.95 o
   4   4   2      614.78      617.71     14.14 o
   5   4   2      228.53      211.46      4.91 o
   6   4   2       92.35       69.29      3.01 o
   7   4   2     1106.02     1076.55     16.77 o
   8   4   2      397.54      375.95      7.05 o
   9   4   2       88.48       91.13      4.93 o
  10   4   2       48.66       41.46      3.98 o
  11   4   2      347.65      333.69      8.42 o
  12   4   2      142.05      127.81      4.57 o
  13   4   2       30.00       26.21      2.57 o
  14   4   2      243.54      211.06      6.16 o
   1   5   2       79.90       69.52     11.10 o
   2   5   2      811.05      850.77     18.21 o
   3   5   2     1582.77     1709.30     40.53 o
   4   5   2      815.06      852.51     19.21 o
   5   5   2       28.74       26.47      2.64 o
   6   5   2        0.67        1.52      1.42 o
   7   5   2      203.58      195.38      5.74 o
   8   5   2       65.54       64.80      6.21 o
   9   5   2      177.67      188.23      5.99 o
  10   5   2      247.57      223.68      8.21 o
  11   5   2       28.00       23.14      3.05 o
  12   5   2        1.01        2.14      1.46 o
   0   6   2      485.93      440.93     20.73 o
   1   6   2      688.38      728.03     23.62 o
   2   6   2       11.99       19.75      3.53 o
   3   6   2      453.19      487.29     11.48 o
   4   6   2      326.72      337.53      9.16 o
   5   6   2       15.00       22.47      3.26 o
   6   6   2       45.76       51.16      5.59 o
   7   6   2        2.48        4.75      2.69 o
   8   6   2       26.04       14.84      2.95 o
   1   1   3     2000.96     1730.26     11.63 o
   2   1   3     3076.59     2833.88     24.76 o
   3   1   3     1889.98     1722.23     13.14 o
   4   1   3       23.63       16.17      1.27 o
   5   1   3      529.62      468.41      3.76 o
   6   1   3       64.38       84.69      1.11 o
   7   1   3     1127.39     1129.10     13.47 o
   8   1   3      537.46      571.30      5.47 o
   9   1   3       12.57        7.48      0.87 o
  10   1   3      127.23      123.89      5.79 o
  11   1   3      213.40      204.67      4.62 o
  12   1   3       77.54       73.32      3.34 o
  13   1   3       12.13       12.72      1.60 o
  14   1   3        8.35       10.55      1.32 o
  15   1   3        1.60        5.06      1.39 o
  16   1   3        3.31        2.98      1.43 o
  17   1   3       61.48       55.46      5.45 o
   0   2   3      848.76      751.66      7.90 o
   1   2   3     4538.03     4158.17     32.02 o
   2   2   3     3271.76     3046.38     24.28 o
   3   2   3      348.74      413.31      3.86 o
   4   2   3        4.92        4.32      0.52 o
   5   2   3     5949.34     6062.33     50.91 o
   6   2   3      214.00      217.48      6.69 o
   7   2   3     1261.53     1333.09     22.08 o
   8   2   3     1729.19     1730.17     28.57 o
   9   2   3      798.15      887.62     12.65 o
  10   2   3     3984.75     4000.44    107.87 o
  11   2   3      116.26      117.11      6.17 o
  12   2   3      213.02      195.94      4.60 o
  13   2   3      128.60      118.83      4.53 o
  14   2   3        0.50        2.18      1.98 o
  15   2   3        2.86        6.78      1.30 o
  16   2   3      470.38      533.40     13.48 o
  17   2   3       16.56       15.36      2.65 o
   1   3   3        0.76        1.09      0.85 o
   2   3   3     1752.43     2036.03     17.39 o
   3   3   3      221.37      192.09      5.50 o
   4   3   3      448.99      425.37      6.68 o
   5   3   3       72.79       81.98      2.70 o
   6   3   3       73.00       74.31      2.66 o
   7   3   3       47.18       52.24      3.18 o
   8   3   3        0.37        2.49      1.32 o
   9   3   3      185.76      179.98      4.35 o
  10   3   3      337.76      368.93      7.38 o
  11   3   3      114.86      112.76      5.62 o
  12   3   3       40.76       37.46      3.80 o
  13   3   3      392.08      360.45     10.27 o
  14   3   3       77.50       79.97      5.90 o
  15   3   3      360.57      349.09      9.72 o
  16   3   3       10.97        8.56      2.34 o
   0   4   3      137.63      132.42     10.26 o
   1   4   3       40.39       47.41      3.97 o
   2   4   3      245.97      244.03      4.98 o
   3   4   3     1968.24     2133.00     35.53 o
   4   4   3      614.32      584.63     12.83 o
   5   4   3       32.24       47.45      3.29 o
   6   4   3      522.63      504.79      9.28 o
   7   4   3     1563.47     1647.09     25.11 o
   8   4   3     2445.05     2622.83     42.45 o
   9   4   3       62.62       44.05      4.64 o
  10   4   3     1719.67     1838.99     27.21 o
  11   4   3       67.85       72.35      6.49 o
  12   4   3      149.75      155.10      4.54 o
  13   4   3       71.56       68.94      5.78 o
  14   4   3       34.95       28.80      4.14 o
   1   5   3      608.17      625.78     12.50 o
   2   5   3       42.97       44.69      4.37 o
   3   5   3      238.61      262.62      7.44 o
   4   5   3      130.76      129.19      4.72 o
   5   5   3      461.24      456.59      8.21 o
   6   5   3        9.56        9.38      1.47 o
   7   5   3       19.98       16.86      2.52 o
   8   5   3        0.07        0.44      1.75 o
   9   5   3       74.21       60.68      5.97 o
  10   5   3       21.86       16.81      3.04 o
  11   5   3        1.72        6.74      2.12 o
  12   5   3       14.96       10.57      2.42 o
   0   6   3     2260.20     2516.49    135.19 o
   1   6   3      361.27      371.63     12.82 o
   2   6   3       74.00       85.91     10.43 o
   3   6   3      127.71      131.36      7.14 o
   4   6   3      253.29      263.58      7.17 o
   5   6   3      294.11      312.99     17.38 o
   6   6   3      113.60      136.00      9.67 o
   7   6   3       52.37       52.16      5.67 o
   8   6   3       42.24       43.15      6.65 o
   0   0   4     6768.82     7070.81    220.18 o
   1   0   4     3113.35     2845.51     26.40 o
   2   0   4     1046.92      869.88     11.31 o
   3   0   4      271.51      255.08      2.71 o
   4   0   4     2897.46     2845.64     43.14 o
   5   0   4        4.56        1.41      0.76 o
   6   0   4      334.39      278.05      4.01 o
   7   0   4      830.24      821.77     10.57 o
   8   0   4     1204.21     1166.90     17.44 o
   9   0   4        2.98        3.80      1.62 o
  10   0   4       57.56       60.42      6.52 o
  11   0   4     2026.95     2033.57     55.97 o
  12   0   4     3333.52     3695.30     87.15 o
  13   0   4      196.76      196.30      6.31 o
  14   0   4      416.43      411.46      7.99 o
  15   0   4      539.31      544.77     13.66 o
  16   0   4      233.53      199.43      6.57 o
  17   0   4       23.01       21.41      4.41 o
   1   1   4      607.87      556.42      5.14 o
   2   1   4     1050.96      900.19      9.48 o
   3   1   4     4128.49     3896.41     25.38 o
   4   1   4     8238.55     8052.61     67.43 o
   5   1   4        7.46        4.08      0.88 o
   6   1   4        4.05        2.45      0.61 o
   7   1   4     2669.70     2449.59     26.35 o
   8   1   4       29.25       34.97      1.93 o
   9   1   4      606.08      590.18      9.51 o
  10   1   4       89.37       90.30      4.28 o
  11   1   4      425.55      465.34      9.82 o
  12   1   4       74.85       84.90      3.55 o
  13   1   4        1.13        1.11      1.28 o
  14   1   4        7.47        9.65      1.18 o
  15   1   4       19.29       25.30      2.85 o
  16   1   4       71.77       64.00      5.63 o
  17   1   4       19.25       16.00      2.06 o
   0   2   4     7944.23     7927.47     88.59 o
   1   2   4      461.19      494.05      3.80 o
   2   2   4       68.67       87.82      1.23 o
   3   2   4     4548.95     4219.60     24.66 o
   4   2   4     3665.01     3763.31     35.31 o
   5   2   4      350.85      385.53      4.87 o
   6   2   4      332.48      390.02      4.52 o
   7   2   4     2007.36     1956.89     45.55 o
   8   2   4        9.72       19.15      1.43 o
   9   2   4      247.55      246.45      4.16 o
  10   2   4      155.74      169.49      4.93 o
  11   2   4       21.98       22.40      1.87 o
  12   2   4      231.03      230.79      4.90 o
  13   2   4        3.06        5.28      1.11 o
  14   2   4       35.73       30.75      3.00 o
  15   2   4        7.92        5.79      1.75 o
  16   2   4        2.42        1.56      1.70 o
  17   2   4       10.37        9.22      2.05 o
   1   3   4      159.20      161.05      5.04 o
   2   3   4       30.74       46.59      2.45 o
   3   3   4      141.68      139.29      4.08 o
   4   3   4        4.75        9.49      0.93 o
   5   3   4      656.99      677.52     10.46 o
   6   3   4       28.82       26.24      1.67 o
   7   3   4       22.16       25.54      1.86 o
   8   3   4       92.15       91.75      5.72 o
   9   3   4      262.96      271.34      5.55 o
  10   3   4      131.75      129.24      6.77 o
  11   3   4        5.60        4.52      1.52 o
  12   3   4       63.02       71.07      5.28 o
  13   3   4       17.46       16.34      3.04 o
  14   3   4       96.72       91.33      4.78 o
  15   3   4       23.46       14.61      2.57 o
  16   3   4       20.34       13.38      2.76 o
   0   4   4      274.84      323.51      9.22 o
   1   4   4      158.77      162.51      3.33 o
   2   4   4      386.25      363.35      6.28 o
   3   4   4       56.38       68.90      6.04 o
   4   4   4      989.02     1038.00     23.59 o
   5   4   4      175.34      174.28      4.92 o
   6   4   4      112.41      116.44      4.54 o
   7   4   4      498.43      482.00      8.25 o
   8   4   4      580.80      574.53     11.23 o
   9   4   4       54.91       48.44      4.98 o
  10   4   4      110.91       88.89      7.30 o
  11   4   4      113.23      107.41      8.69 o
  12   4   4       18.26       19.33      2.40 o
  13   4   4       28.10       23.36      3.04 o
  14   4   4       82.11       66.15      5.76 o
   1   5   4      362.41      381.27      8.41 o
   2   5   4      495.66      477.55     11.18 o
   3   5   4      133.52      122.91      6.40 o
   4   5   4      761.39      777.25     16.29 o
   5   5   4      163.48      167.62      4.45 o
   6   5   4      277.57      242.24      4.78 o
   7   5   4      210.30      188.45      4.91 o
   8   5   4        0.02        1.61      1.43 o
   9   5   4       28.84       28.72      3.28 o
  10   5   4        2.92        4.11      2.72 o
  11   5   4        6.49        5.63      1.87 o
  12   5   4        8.06       13.22      2.87 o
   0   6   4      185.86      194.77     15.36 o
   1   6   4      102.06      103.56     10.96 o
   2   6   4      131.37      125.40      6.30 o
   3   6   4        8.64        6.63      2.74 o
   4   6   4       28.98       22.88      3.07 o
   5   6   4       32.03       30.95      4.73 o
   6   6   4      221.96      231.93     11.50 o
   7   6   4      190.42      223.21      9.12 o
   8   6   4       35.48       41.73      6.50 o
   1   1   5       76.10       40.97      1.09 o
   2   1   5     2536.97     2259.19     16.46 o
   3   1   5      795.26      742.52      5.29 o
   4   1   5      161.59      144.61      2.39 o
   5   1   5     6378.02     5970.43     48.91 o
   6   1   5      367.26      353.37      3.50 o
   7   1   5     1746.63     1767.01     25.07 o
   8   1   5       82.74       86.88      2.86 o
   9   1   5     1996.07     2045.25     33.69 o
  10   1   5      368.65      384.07      5.22 o
  11   1   5       97.82      100.81      5.75 o
  12   1   5      458.26      479.91      7.11 o
  13   1   5       20.67       21.40      1.96 o
  14   1   5      391.71      428.11      7.72 o
  15   1   5        1.24        2.90      1.64 o
  16   1   5      191.20      194.87      6.81 o
  17   1   5      276.54      269.67     10.96 o
   0   2   5      101.36      107.95      2.55 o
   1   2   5      766.01      670.54      4.68 o
   2   2   5        5.06        2.82      0.43 o
   3   2   5      442.73      430.73      3.05 o
   4   2   5      234.26      230.79      2.85 o
   5   2   5      297.66      304.73      6.71 o
   6   2   5       12.28       14.61      1.12 o
   7   2   5     1105.46     1070.93     17.96 o
   8   2   5       25.95       19.39      1.37 o
   9   2   5     1559.51     1673.62     22.23 o
  10   2   5       11.39        7.30      1.21 o
  11   2   5        5.02        9.17      1.00 o
  12   2   5       47.17       50.39      4.32 o
  13   2   5       20.26       19.01      2.15 o
  14   2   5       31.20       30.04      3.37 o
  15   2   5       95.44      102.93      4.83 o
  16   2   5        9.57       10.45      1.90 o
   1   3   5     7239.75     7476.71     71.20 o
   2   3   5     1576.56     1755.90     16.33 o
   3   3   5     3960.38     3884.58     69.78 o
   4   3   5      819.98      846.37     13.49 o
   5   3   5      403.13      303.19      5.15 o
   6   3   5     2170.46     2219.26     31.25 o
   7   3   5       47.69       43.30      2.99 o
   8   3   5        9.14       11.34      1.26 o
   9   3   5        3.06        5.83      1.18 o
  10   3   5       80.58       93.37      5.84 o
  11   3   5        2.01        2.45      0.81 o
  12   3   5      273.15      263.69      6.07 o
  13   3   5      844.09      911.84     24.94 o
  14   3   5      209.31      190.58      5.40 o
  15   3   5        9.54       10.66      1.99 o
   0   4   5       35.02       28.98      3.64 o
   1   4   5      154.43      160.74      3.53 o
   2   4   5        1.91        3.07      0.81 o
   3   4   5      277.99      294.30      8.21 o
   4   4   5        4.38        4.48      0.98 o
   5   4   5      245.61      229.45      4.77 o
   6   4   5        4.77        7.76      0.86 o
   7   4   5      556.46      571.42      9.14 o
   8   4   5       10.10       10.49      1.46 o
   9   4   5     1200.59     1217.43     18.30 o
  10   4   5       13.80       16.29      2.53 o
  11   4   5       81.26       78.00      7.30 o
  12   4   5       16.89       19.15      2.07 o
  13   4   5       16.11       10.02      2.16 o
  14   4   5       16.25       17.10      2.82 o
   1   5   5        4.85        1.34      2.07 o
   2   5   5       84.40      100.04      6.26 o
   3   5   5      275.17      294.62      7.66 o
   4   5   5      245.62      252.84      6.47 o
   5   5   5      839.97      833.79     13.74 o
   6   5   5       30.36       32.95      3.75 o
   7   5   5       88.64       76.81      7.74 o
   8   5   5        4.25        2.05      1.29 o
   9   5   5      162.43      173.47      6.44 o
  10   5   5      103.11      102.13      6.19 o
  11   5   5      113.03      110.86      5.37 o
  12   5   5      107.15      122.27      7.74 o
   0   6   5       23.51       25.05      6.20 o
   1   6   5       89.32       88.10      8.19 o
   2   6   5       12.11       16.71      3.07 o
   3   6   5      164.47      165.87      5.17 o
   4   6   5        0.05        4.35      2.10 o
   5   6   5      313.33      350.36     14.46 o
   6   6   5       62.97       68.70      7.19 o
   7   6   5       30.23       40.46      6.73 o
   8   6   5       11.98        1.66      2.33 o
   1   0   6     8413.62     8489.97     90.65 o
   2   0   6      239.52      203.02      2.21 o
   3   0   6        3.73        8.14      0.80 o
   4   0   6      424.38      423.36      4.56 o
   5   0   6       39.63       27.79      1.29 o
   6   0   6     1067.21     1053.51      9.79 o
   7   0   6      850.21      828.38      7.79 o
   8   0   6     4618.21     4395.09     76.02 o
   9   0   6      573.81      556.92     12.79 o
  10   0   6       20.19       23.88      2.28 o
  11   0   6     2104.13     2235.88     75.40 o
  12   0   6       11.33       12.64      1.90 o
  13   0   6       16.62       15.44      2.42 o
  14   0   6        0.96        2.72      1.41 o
  15   0   6     2074.74     2211.97     68.87 o
  16   0   6      178.30      181.05      9.26 o
  17   0   6       30.75       23.61      5.88 o
   1   1   6     1390.43     1200.55     15.91 o
   2   1   6      557.49      473.49      3.29 o
   3   1   6      679.31      728.53      6.21 o
   4   1   6     2556.19     2255.13     19.05 o
   5   1   6       55.12       64.58      0.84 o
   6   1   6       19.89       19.50      0.92 o
   7   1   6     1337.92     1334.58     13.34 o
   8   1   6      355.69      373.73      6.73 o
   9   1   6      154.79      142.26      4.54 o
  10   1   6      141.66      145.70      3.56 o
  11   1   6      103.06       99.79      3.83 o
  12   1   6        0.88        2.37      0.84 o
  13   1   6        5.84        4.97      1.27 o
  14   1   6       18.26       17.46      2.41 o
  15   1   6       60.20       50.01      4.62 o
  16   1   6       83.62       94.46      5.31 o
  17   1   6       17.50       14.85      2.33 o
   0   2   6     7414.73     7136.76     55.44 o
   1   2   6       25.02       38.16      0.92 o
   2   2   6       30.43       27.70      1.01 o
   3   2   6     3077.76     3034.46     21.76 o
   4   2   6      752.74      724.80      5.36 o
   5   2   6      305.05      344.14      3.62 o
   6   2   6       38.47       39.35      1.86 o
   7   2   6     2679.04     2771.80     47.64 o
   8   2   6        0.58        1.26      1.84 o
   9   2   6      661.15      673.43      9.77 o
  10   2   6      246.59      246.29      4.77 o
  11   2   6      103.38      117.05      7.08 o
  12   2   6      122.10      140.18      4.86 o
  13   2   6       32.36       26.16      2.39 o
  14   2   6        1.11        2.07      1.38 o
  15   2   6       11.83        9.09      2.47 o
  16   2   6        0.10        3.16      1.56 o
   1   3   6      100.15      100.94      3.39 o
   2   3   6      816.28      808.07      7.14 o
   3   3   6       80.13       80.29      3.50 o
   4   3   6      116.37       96.75      3.14 o
   5   3   6      697.09      744.73     11.91 o
   6   3   6       10.80       10.17      1.00 o
   7   3   6      464.02      479.44     10.21 o
   8   3   6        2.69        5.73      0.88 o
   9   3   6      181.75      201.53      5.53 o
  10   3   6      181.59      178.90      3.76 o
  11   3   6      276.28      273.99      5.32 o
  12   3   6        5.38        8.17      2.20 o
  13   3   6        3.29        6.87      1.90 o
  14   3   6      123.56      133.18      7.37 o
  15   3   6        0.04        3.52      2.02 o
   0   4   6     2074.40     2213.99     62.67 o
   1   4   6      185.02      238.39      7.44 o
   2   4   6        4.81        7.13      1.15 o
   3   4   6      726.31      751.62     19.64 o
   4   4   6       63.49       88.05      6.41 o
   5   4   6      167.94      180.77      3.75 o
   6   4   6      280.92      255.15      5.08 o
   7   4   6     1143.45     1241.50     18.09 o
   8   4   6       39.77       31.21      2.96 o
   9   4   6        2.42        5.92      1.52 o
  10   4   6      193.82      180.06      5.50 o
  11   4   6       61.60       61.71      6.74 o
  12   4   6       48.30       46.19      5.29 o
  13   4   6        0.77        2.49      1.84 o
  14   4   6       36.14       43.18      5.44 o
   1   5   6        6.09        9.75      1.97 o
   2   5   6       21.08       20.12      2.72 o
   3   5   6        9.14       10.97      3.17 o
   4   5   6      400.05      387.22     11.19 o
   5   5   6      112.05      123.81      5.74 o
   6   5   6      201.29      196.77      6.11 o
   7   5   6        2.87        6.62      1.87 o
   8   5   6       18.41       23.09      3.39 o
   9   5   6        0.29        5.99      1.53 o
  10   5   6       32.03       32.93      3.77 o
  11   5   6       25.02       23.26      4.46 o
   0   6   6     1093.37     1174.95     36.18 o
   1   6   6      177.80      215.96      6.71 o
   2   6   6       14.62       11.18      2.37 o
   3   6   6       46.76       30.52      3.43 o
   4   6   6       44.30       34.27      4.43 o
   5   6   6      131.33      147.10      8.19 o
   6   6   6       51.86       54.01      7.68 o
   7   6   6       69.69       63.32      5.94 o
   8   6   6       68.48       65.53      8.44 o
   1   1   7       71.10       71.49      0.99 o
   2   1   7     5706.63     5568.19     36.17 o
   3   1   7     1354.93     1263.38     15.30 o
   4   1   7       93.51       91.08      1.10 o
   5   1   7      229.28      219.62      3.95 o
   6   1   7        0.71        0.76      0.33 o
   7   1   7       35.19       27.27      1.42 o
   8   1   7       30.79       30.65      1.84 o
   9   1   7      764.55      858.27     12.83 o
  10   1   7      320.70      327.86      7.87 o
  11   1   7      174.71      196.41      4.24 o
  12   1   7        0.05        2.14      0.88 o
  13   1   7      674.91      716.86     12.29 o
  14   1   7      101.57      109.95      8.23 o
  15   1   7        6.77        2.93      2.25 o
  16   1   7       15.50       13.74      2.40 o
  17   1   7       69.38       56.35      4.89 o
   0   2   7       26.12       32.92      1.44 o
   1   2   7     1987.15     1869.21     20.81 o
   2   2   7     1749.16     1743.37     28.56 o
   3   2   7      521.43      575.06      4.29 o
   4   2   7      503.05      497.11      3.79 o
   5   2   7      559.44      635.05      4.80 o
   6   2   7      115.53      139.46      3.53 o
   7   2   7       18.23       14.62      1.64 o
   8   2   7      252.54      257.65      4.13 o
   9   2   7     1108.49     1081.85     24.55 o
  10   2   7       15.42       11.18      1.20 o
  11   2   7      257.32      265.45      4.82 o
  12   2   7        6.41        6.82      1.24 o
  13   2   7        0.52        3.53      1.06 o
  14   2   7      803.15      844.00     24.70 o
  15   2   7       56.88       53.70      5.31 o
  16   2   7       45.40       46.82      5.18 o
   1   3   7     1846.25     2156.05     37.18 o
   2   3   7      147.09      153.20      3.18 o
   3   3   7     2346.58     2416.82     65.53 o
   4   3   7      282.12      292.03      5.13 o
   5   3   7      623.09      752.71     10.22 o
   6   3   7     1230.47     1304.02     17.48 o
   7   3   7       29.39       29.74      2.02 o
   8   3   7      349.66      348.72      6.72 o
   9   3   7       10.49        9.53      1.35 o
  10   3   7      124.95      117.60      3.53 o
  11   3   7      298.76      311.39      5.08 o
  12   3   7      311.51      307.75      7.13 o
  13   3   7      170.04      168.52      9.22 o
  14   3   7      256.99      253.57      9.41 o
  15   3   7        7.75        7.16      2.40 o
   0   4   7     1142.12     1232.97     48.25 o
   1   4   7     1328.75     1383.78     38.38 o
   2   4   7       39.21       49.96      4.19 o
   3   4   7       78.59       83.49      6.62 o
   4   4   7      905.41      917.73     19.08 o
   5   4   7      206.88      252.34      5.65 o
   6   4   7      193.52      179.85      3.40 o
   7   4   7      211.31      203.34      4.17 o
   8   4   7      296.06      306.46      5.98 o
   9   4   7      454.62      435.99      8.77 o
  10   4   7      269.15      255.04      5.77 o
  11   4   7        4.46        5.04      2.15 o
  12   4   7        0.57        4.49      1.81 o
  13   4   7        8.48        9.93      4.76 o
  14   4   7       59.44       60.92      6.79 o
   1   5   7      242.79      268.53      6.68 o
   2   5   7      195.94      205.27      5.88 o
   3   5   7        0.22        2.21      2.29 o
   4   5   7       96.93       83.85      4.40 o
   5   5   7       69.57       73.70      4.30 o
   6   5   7      103.29      106.79      9.61 o
   7   5   7       86.82      105.96      8.86 o
   8   5   7       23.98       27.29      3.46 o
   9   5   7      152.93      165.65      7.63 o
  10   5   7       13.92       12.11      2.71 o
  11   5   7       49.77       36.27      5.28 o
   0   6   7      533.43      586.86     19.58 o
   1   6   7      146.85      153.58      6.90 o
   2   6   7       37.85       41.92      5.57 o
   3   6   7       43.43       40.13      4.41 o
   4   6   7       49.91       47.77      5.83 o
   5   6   7        0.36        2.09      2.60 o
   6   6   7       59.27       52.58      5.47 o
   7   6   7       13.27        9.52      2.28 o
   0   0   8     3878.89     3163.53    132.31 o
   1   0   8      882.36      866.02     14.21 o
   2   0   8       30.76       33.81      2.03 o
   3   0   8      947.09      802.09     10.59 o
   4   0   8     1422.89     1251.05     20.10 o
   5   0   8     4433.19     4160.08     53.54 o
   6   0   8       59.69       63.97      2.98 o
   7   0   8     1835.90     1943.88     39.78 o
   8   0   8       10.57       11.40      1.26 o
   9   0   8      162.93      193.39      4.03 o
  10   0   8       55.69       66.92      5.11 o
  11   0   8      280.43      295.13      9.45 o
  12   0   8       91.81       93.04      7.19 o
  13   0   8       53.36       52.24      7.07 o
  14   0   8       53.33       52.15      7.73 o
  15   0   8      163.32      155.37     10.65 o
  16   0   8       28.50       28.55      4.68 o
  17   0   8       52.89       42.15      7.85 o
   1   1   8       62.78       80.31      1.11 o
   2   1   8       32.30       27.47      1.21 o
   3   1   8    15069.00    16008.07    112.98 o
   4   1   8      345.69      331.68      3.00 o
   5   1   8     4776.90     4542.69     36.44 o
   6   1   8        3.03        4.05      0.79 o
   7   1   8       45.82       44.65      1.74 o
   8   1   8      208.26      234.25      4.47 o
   9   1   8      271.11      283.98      4.34 o
  10   1   8        6.49        6.52      1.60 o
  11   1   8     1832.03     1987.05     38.52 o
  12   1   8       14.89       13.52      1.61 o
  13   1   8      875.13      917.62     13.91 o
  14   1   8        0.14        1.80      0.98 o
  15   1   8        8.86       11.50      1.98 o
  16   1   8       13.49       10.82      2.10 o
  17   1   8      197.84      183.36      5.95 o
   0   2   8       47.00       56.42      2.65 o
   1   2   8     2225.70     2325.76     25.16 o
   2   2   8        3.17        2.13      0.54 o
   3   2   8      764.07      882.91      6.18 o
   4   2   8        0.03        2.30      0.63 o
   5   2   8        1.33        1.21      0.87 o
   6   2   8       13.64       16.77      1.04 o
   7   2   8      144.01      120.87      3.70 o
   8   2   8       37.44       38.40      2.46 o
   9   2   8      133.31      116.76      7.13 o
  10   2   8        2.56        3.21      1.18 o
  11   2   8      362.65      340.63      5.94 o
  12   2   8       28.78       25.99      2.77 o
  13   2   8        0.87        3.24      1.54 o
  14   2   8        3.45        9.01      2.69 o
  15   2   8      354.04      341.32     11.92 o
  16   2   8        5.74        5.21      2.00 o
   1   3   8        2.27        2.71      0.84 o
   2   3   8      941.78      943.92     17.39 o
   3   3   8      111.73      130.11      4.60 o
   4   3   8        4.88        7.32      0.96 o
   5   3   8     1053.32     1102.28     15.55 o
   6   3   8      146.95      154.86      4.49 o
   7   3   8      193.28      171.21      4.83 o
   8   3   8        2.21        3.69      1.06 o
   9   3   8      223.63      231.83      6.52 o
  10   3   8        5.17        4.28      1.41 o
  11   3   8      389.69      377.37      6.06 o
  12   3   8        0.14        0.32      3.56 o
  13   3   8       37.43       30.09      3.58 o
  14   3   8       30.99       18.92      2.61 o
  15   3   8        9.47        8.09      2.10 o
   0   4   8       21.83       30.13      3.57 o
   1   4   8      164.89      153.80      7.57 o
   2   4   8        3.87        5.13      1.22 o
   3   4   8      203.82      223.23      8.16 o
   4   4   8        8.60       15.96      1.51 o
   5   4   8       76.76       71.55      4.05 o
   6   4   8       19.18       18.34      1.49 o
   7   4   8      771.06      772.19     13.19 o
   8   4   8        3.39        2.91      0.60 o
   9   4   8      540.60      596.35      9.40 o
  10   4   8       12.09        8.05      2.46 o
  11   4   8        0.42        4.02      2.00 o
  12   4   8       11.56       12.02      2.69 o
  13   4   8      108.28       99.44      8.98 o
   1   5   8      432.09      422.16     10.53 o
   2   5   8        0.56        5.30      1.34 o
   3   5   8     2341.94     2470.64     42.52 o
   4   5   8       56.93       57.02      5.63 o
   5   5   8        0.23       -0.01      2.40 o
   6   5   8       37.40       38.50      4.38 o
   7   5   8        3.00       -1.29      2.83 o
   8   5   8       62.80       62.90      5.69 o
   9   5   8        2.13        4.66      1.67 o
  10   5   8       68.17       58.22      6.11 o
  11   5   8      544.70      619.67     20.37 o
   0   6   8      163.72      140.71     14.85 o
   1   6   8      162.27      160.00      7.61 o
   2   6   8        5.54        6.90      2.13 o
   3   6   8       24.04       35.07      3.99 o
   4   6   8       37.76       27.62      3.82 o
   5   6   8      137.05      129.44     10.49 o
   6   6   8       12.87       12.80      3.61 o
   7   6   8      412.19      488.95     17.62 o
   1   1   9      132.95      136.44      1.31 o
   2   1   9     2739.95     2842.01     25.50 o
   3   1   9     1528.83     1389.23     15.06 o
   4   1   9        2.27        2.08      0.65 o
   5   1   9       64.15       54.83      2.00 o
   6   1   9        3.19        1.25      0.57 o
   7   1   9      187.18      164.01      3.15 o
   8   1   9       92.91       98.34      3.40 o
   9   1   9       86.71       78.68      4.80 o
  10   1   9      270.79      288.90      7.92 o
  11   1   9       16.70       15.33      1.49 o
  12   1   9        2.54        3.11      0.93 o
  13   1   9        5.52        7.68      1.53 o
  14   1   9       30.55       23.57      3.18 o
  15   1   9       23.06       20.01      2.60 o
  16   1   9        0.07        5.86      2.13 o
   0   2   9     2399.58     2307.73     36.26 o
   1   2   9     1173.98     1167.73      9.20 o
   2   2   9     1421.87     1467.35     12.24 o
   3   2   9     1504.02     1544.25     23.17 o
   4   2   9      288.49      327.24      6.53 o
   5   2   9      958.65     1066.75     16.84 o
   6   2   9       53.88       59.12      2.62 o
   7   2   9      384.04      415.78      5.76 o
   8   2   9        5.22        3.38      1.41 o
   9   2   9      876.04      798.62     17.24 o
  10   2   9       19.93       20.81      1.99 o
  11   2   9        7.45        8.97      1.52 o
  12   2   9        4.77        4.30      1.19 o
  13   2   9      149.93      158.52      9.96 o
  14   2   9     1110.32     1199.77     26.43 o
  15   2   9       11.94       15.82      3.83 o
  16   2   9       81.59       87.51      6.61 o
   1   3   9      321.87      283.54      5.38 o
   2   3   9       74.56       64.89      2.63 o
   3   3   9      151.18      143.08      4.04 o
   4   3   9      147.45      150.46      3.99 o
   5   3   9      308.08      292.00      4.54 o
   6   3   9      334.66      359.04      7.99 o
   7   3   9        8.80        9.85      1.08 o
   8   3   9      538.94      546.15     11.12 o
   9   3   9        3.77        6.80      0.96 o
  10   3   9      853.60      832.21     15.41 o
  11   3   9      191.25      197.69      4.02 o
  12   3   9      799.36      780.97     22.89 o
  13   3   9       25.41       17.51      2.61 o
  14   3   9      603.47      620.04     18.53 o
  15   3   9        0.05        3.46      1.49 o
   0   4   9      553.79      529.22     18.51 o
   1   4   9      845.51      837.18     19.44 o
   2   4   9        1.75        5.44      1.36 o
   3   4   9      239.58      274.99      6.23 o
   4   4   9      479.63      451.90      9.69 o
   5   4   9      457.98      532.49      9.08 o
   6   4   9      822.52      822.11     12.96 o
   7   4   9      260.14      260.68      5.00 o
   8   4   9       76.61       63.73      5.38 o
   9   4   9       67.86       49.43      4.62 o
  10   4   9      706.55      717.03     21.04 o
  11   4   9        3.79        8.53      2.24 o
  12   4   9       97.07      102.70      8.22 o
  13   4   9        4.23        5.25      3.44 o
   1   5   9        8.28        5.75      3.54 o
   2   5   9      726.18      725.36     13.01 o
   3   5   9        1.02        4.35      1.71 o
   4   5   9      103.85       93.59      8.91 o
   5   5   9       53.48       54.33      5.64 o
   6   5   9      206.80      184.62      9.64 o
   7   5   9        3.31        4.39      2.21 o
   8   5   9       99.68      117.83      6.64 o
   9   5   9       33.46       24.52      3.63 o
  10   5   9       86.95       99.23     10.16 o
  11   5   9        2.72        6.13      2.51 o
   0   6   9     1401.47     1435.34     72.11 o
   1   6   9        2.90        4.29      1.82 o
   2   6   9       40.12       40.42      4.64 o
   3   6   9        2.68        4.56      1.89 o
   4   6   9      301.39      246.69     10.25 o
   5   6   9       14.85       14.91      2.76 o
   6   6   9       30.51       24.25      4.55 o
   7   6   9       12.30       11.80      3.51 o
   0   0  10    10391.38    10474.07    125.54 o
   1   0  10     5450.49     5108.92     41.94 o
   2   0  10       54.07       46.76      1.61 o
   3   0  10      316.22      267.77      4.80 o
   4   0  10       54.32       49.63      1.27 o
   5   0  10     1496.01     1658.10     39.78 o
   6   0  10      316.97      310.50      6.09 o
   7   0  10     7947.74     7616.96    199.51 o
   8   0  10      687.07      680.01     16.97 o
   9   0  10     4617.57     4829.39    184.92 o
  10   0  10       26.61       26.97      3.73 o
  11   0  10      666.55      719.58     20.21 o
  12   0  10      498.75      529.18     14.64 o
  13   0  10      243.15      249.94      8.10 o
  14   0  10       90.27       86.99      9.55 o
  15   0  10        0.28        3.86      3.49 o
  16   0  10        0.39        0.05      2.53 o
   1   1  10      487.34      429.16      3.02 o
   2   1  10      438.75      422.24      3.13 o
   3   1  10      119.74      152.30      1.63 o
   4   1  10     1826.26     1723.37     19.65 o
   5   1  10        5.25        7.31      1.05 o
   6   1  10        4.24        3.46      0.62 o
   7   1  10      172.05      184.83      4.60 o
   8   1  10      234.75      255.44      3.77 o
   9   1  10      326.58      318.09      7.04 o
  10   1  10       12.27       17.87      1.58 o
  11   1  10       31.99       29.86      2.15 o
  12   1  10        5.71        4.28      0.95 o
  13   1  10      249.26      224.64      8.23 o
  14   1  10        7.44        7.62      2.19 o
  15   1  10      404.17      415.51     14.62 o
  16   1  10      204.87      209.50      7.55 o
   0   2  10      381.98      374.92      4.70 o
   1   2  10     7963.22     7775.63     78.29 o
   2   2  10      226.72      232.73      6.44 o
   3   2  10     1118.34     1109.30      9.29 o
   4   2  10      165.14      178.14      3.03 o
   5   2  10      721.43      705.24     10.81 o
   6   2  10      141.51      143.31      3.90 o
   7   2  10      667.72      710.48     10.70 o
   8   2  10      191.03      206.51      4.54 o
   9   2  10      261.38      256.70      5.05 o
  10   2  10       36.32       33.81      2.44 o
  11   2  10      754.82      784.35     16.00 o
  12   2  10       78.90       83.06      4.81 o
  13   2  10        1.93        0.64      1.78 o
  14   2  10        0.57        5.22      2.40 o
  15   2  10      541.32      553.23     16.65 o
  16   2  10        6.19        7.61      1.95 o
   1   3  10        3.84       11.06      1.44 o
   2   3  10        9.15       11.05      1.18 o
   3   3  10      499.86      479.77      6.95 o
   4   3  10      134.40      124.57      6.21 o
   5   3  10      572.06      611.94     13.49 o
   6   3  10       67.15       59.58      3.95 o
   7   3  10     1239.00     1313.06     24.25 o
   8   3  10       46.93       43.12      2.97 o
   9   3  10      239.91      232.14      5.00 o
  10   3  10       70.79       68.19      5.11 o
  11   3  10      699.63      711.20     14.60 o
  12   3  10       79.88       78.82      7.18 o
  13   3  10        3.17        3.24      2.34 o
  14   3  10       74.47       66.22      6.44 o
  15   3  10       30.94       20.48      4.32 o
   0   4  10      400.32      386.32     11.98 o
   1   4  10        2.64        3.87      1.16 o
   2   4  10      193.66      193.65      5.72 o
   3   4  10      810.64      762.54     15.94 o
   4   4  10       37.94       39.89      3.57 o
   5   4  10       94.99       95.01      5.93 o
   6   4  10       40.90       42.08      3.92 o
   7   4  10     1669.48     1579.93     29.95 o
   8   4  10      125.24      113.60      3.72 o
   9   4  10      151.60      162.77      9.40 o
  10   4  10        0.33        1.27      1.73 o
  11   4  10      179.56      155.33      5.89 o
  12   4  10       12.28       12.85      2.34 o
  13   4  10       35.30       26.10      4.09 o
   1   5  10      884.97      988.44     17.39 o
   2   5  10        0.47        3.81      3.14 o
   3   5  10      832.31      909.92     21.29 o
   4   5  10       97.76       87.76      8.39 o
   5   5  10      453.74      484.87     11.79 o
   6   5  10       82.78       67.86      7.99 o
   7   5  10      104.93       97.45     12.84 o
   8   5  10      118.15      130.89     11.12 o
   9   5  10        1.37       -1.13      2.44 o
  10   5  10        2.67        5.09      2.66 o
   0   6  10      270.54      284.82     16.26 o
   1   6  10     1057.55     1121.48     40.03 o
   2   6  10        3.58        4.46      1.96 o
   3   6  10        0.16        6.00      2.50 o
   4   6  10        6.65       11.41      2.36 o
   5   6  10      625.15      685.48     23.99 o
   6   6  10       16.52       13.80      4.40 o
   1   1  11       22.47       46.25      1.24 o
   2   1  11        6.59       28.40      1.68 o
   3   1  11      218.26      261.80      6.90 o
   4   1  11      152.77      149.42      4.69 o
   5   1  11     2809.07     2706.23     32.02 o
   6   1  11      336.05      368.28      6.38 o
   7   1  11      608.51      683.26     11.57 o
   8   1  11       32.84       34.97      2.49 o
   9   1  11      357.64      380.03      8.10 o
  10   1  11      125.20      145.34      5.47 o
  11   1  11        1.15        2.89      1.18 o
  12   1  11       14.82       14.62      2.01 o
  13   1  11      228.26      249.25      6.80 o
  14   1  11       11.37       12.58      3.37 o
  15   1  11       22.63       23.53      3.30 o
  16   1  11       11.20        9.48      2.41 o
   0   2  11      269.37      314.78      5.79 o
   1   2  11        1.51        0.22      0.82 o
   2   2  11        8.59        6.64      0.87 o
   3   2  11       28.51       25.01      1.37 o
   4   2  11      721.60      749.98     11.95 o
   5   2  11      214.70      201.76      3.88 o
   6   2  11      256.06      244.19      3.97 o
   7   2  11     1310.07     1342.40     19.88 o
   8   2  11      280.63      272.01      6.78 o
   9   2  11      153.38      159.13      4.25 o
  10   2  11      650.80      684.01     12.46 o
  11   2  11      187.65      192.42      5.32 o
  12   2  11        8.17        4.32      2.14 o
  13   2  11        6.67        5.61      1.89 o
  14   2  11      666.03      663.03     22.11 o
  15   2  11        2.90        4.39      1.89 o
   1   3  11      474.43      570.35      8.43 o
   2   3  11      614.48      665.60      9.55 o
   3   3  11      435.04      469.57      6.91 o
   4   3  11     1067.51     1061.40     24.02 o
   5   3  11     2267.37     2232.04     45.38 o
   6   3  11      398.95      365.98      7.04 o
   7   3  11      178.69      190.03      5.39 o
   8   3  11      895.22      941.64     14.69 o
   9   3  11        9.65       12.58      1.85 o
  10   3  11      825.32      848.53     13.10 o
  11   3  11        0.84        2.23      1.44 o
  12   3  11      172.15      171.64      7.13 o
  13   3  11     1572.98     1551.66     77.38 o
  14   3  11      150.71      126.89      6.07 o
   0   4  11      115.60      121.20      9.21 o
   1   4  11       79.73       77.82      6.08 o
   2   4  11      172.59      178.86      4.55 o
   3   4  11       41.32       40.31      3.38 o
   4   4  11      193.45      192.40      4.85 o
   5   4  11      101.72       82.25      5.80 o
   6   4  11      642.18      660.61     12.92 o
   7   4  11        0.13        2.48      1.56 o
   8   4  11       14.66       14.64      2.25 o
   9   4  11        6.93        2.50      1.94 o
  10   4  11      308.23      303.73      6.91 o
  11   4  11        2.91        3.00      1.75 o
  12   4  11      128.21      113.15      7.42 o
  13   4  11       15.28       11.82      2.57 o
   1   5  11      132.37      125.14     11.00 o
   2   5  11      849.68      893.28     21.39 o
   3   5  11      101.05      114.42     10.96 o
   4   5  11       11.59       12.55      2.09 o
   5   5  11      785.70      727.49     23.20 o
   6   5  11        9.99       10.46      3.33 o
   7   5  11       13.32        9.09      2.68 o
   8   5  11        5.94        5.24      2.52 o
   9   5  11       11.38        3.76      3.31 o
  10   5  11      147.25      154.97      7.67 o
   0   6  11       38.60       37.64      7.54 o
   1   6  11       34.79       22.05      4.61 o
   2   6  11        3.40        8.18      2.35 o
   3   6  11        0.13        4.63      1.84 o
   4   6  11       29.61       24.05      5.32 o
   5   6  11       18.20       15.50      4.09 o
   0   0  12    25325.89    29393.19   1923.54 o
   1   0  12     9549.43    10064.90     97.86 o
   2   0  12      738.68      721.40     15.23 o
   3   0  12     2406.15     2667.33     31.41 o
   4   0  12     6121.24     6171.20     64.67 o
   5   0  12      974.33     1109.97     17.17 o
   6   0  12      260.00      249.50      6.07 o
   7   0  12       10.83       22.81      1.98 o
   8   0  12      650.35      728.80     13.48 o
   9   0  12      182.13      201.09      6.06 o
  10   0  12       53.69       54.01      3.75 o
  11   0  12     1404.27     1518.26     45.52 o
  12   0  12      168.96      161.34      4.52 o
  13   0  12       93.55      100.36     17.20 o
  14   0  12       34.56       32.91      5.42 o
  15   0  12      193.87      204.54     10.99 o
  16   0  12      198.35      209.86     22.17 o
   1   1  12      348.37      316.83      4.31 o
   2   1  12      769.93      722.71     10.67 o
   3   1  12     1375.45     1391.29     16.67 o
   4   1  12     1935.26     1856.91     24.69 o
   5   1  12      811.87      877.73     15.40 o
   6   1  12      142.85      132.88      4.32 o
   7   1  12     1088.93     1184.98     15.84 o
   8   1  12       67.31       68.42      4.08 o
   9   1  12      161.89      157.84      4.02 o
  10   1  12      206.29      193.00      3.81 o
  11   1  12        7.30        3.92      1.20 o
  12   1  12        4.69        6.97      2.25 o
  13   1  12      440.07      469.74     10.45 o
  14   1  12        8.53        7.40      2.28 o
  15   1  12      647.51      730.53     26.13 o
  16   1  12      146.26      170.29     11.55 o
   0   2  12      360.37      450.37     12.65 o
   1   2  12      208.60      288.14      5.08 o
   2   2  12      153.72      149.03      4.21 o
   3   2  12     1385.61     1525.78     26.32 o
   4   2  12     1005.64     1130.16     20.88 o
   5   2  12      285.74      320.94      4.96 o
   6   2  12      300.07      285.41      5.53 o
   7   2  12      687.92      761.01     17.69 o
   8   2  12      653.72      692.85     14.54 o
   9   2  12       90.39       89.56      5.49 o
  10   2  12       17.74       17.47      2.55 o
  11   2  12       28.44       33.65      3.72 o
  12   2  12      109.90      113.11     10.00 o
  13   2  12        5.50        5.55      1.64 o
  14   2  12       64.49       62.25      6.76 o
  15   2  12        0.14        0.51      2.05 o
   1   3  12      397.74      406.54      7.16 o
   2   3  12       62.03       54.78      3.75 o
   3   3  12      232.82      227.18      5.19 o
   4   3  12      234.81      202.80      5.48 o
   5   3  12      373.46      382.71      8.49 o
   6   3  12      424.70      400.30      7.36 o
   7   3  12      971.21      962.53     14.03 o
   8   3  12      187.23      174.36      6.09 o
   9   3  12      104.87      109.21      4.85 o
  10   3  12       20.27       17.98      2.58 o
  11   3  12      280.20      273.17      8.96 o
  12   3  12       46.10       39.93      3.85 o
  13   3  12       40.98       38.72      3.75 o
  14   3  12        7.29        3.99      1.97 o
   0   4  12      161.21      171.27      8.24 o
   1   4  12      155.06      169.41      4.84 o
   2   4  12       28.98       28.45      2.27 o
   3   4  12      308.81      351.73      6.55 o
   4   4  12        7.32        4.89      1.22 o
   5   4  12      308.26      316.60      6.82 o
   6   4  12       28.18       30.06      2.91 o
   7   4  12       44.44       33.51      3.53 o
   8   4  12       35.63       19.54      3.05 o
   9   4  12      218.57      228.92      9.28 o
  10   4  12      100.01      101.75      5.77 o
  11   4  12       22.79       14.09      2.76 o
  12   4  12        2.96        4.21      2.03 o
   1   5  12     1038.85     1109.32     26.05 o
   2   5  12      584.97      616.77     13.62 o
   3   5  12      508.83      484.33     11.17 o
   4   5  12      427.87      474.14     14.10 o
   5   5  12       15.08       13.02      3.94 o
   6   5  12      215.52      214.68      7.15 o
   7   5  12       88.33       71.02      8.48 o
   8   5  12        0.36        6.63      2.39 o
   9   5  12      119.63      105.90     12.48 o
  10   5  12       56.68       51.83      8.54 o
   0   6  12      349.35      335.85     16.00 o
   1   6  12      138.26      132.66      6.01 o
   2   6  12       32.76       22.71      3.96 o
   3   6  12      230.52      215.05      8.69 o
   4   6  12       51.45       26.89      8.94 o
   5   6  12      135.93      150.85     17.51 o
   1   1  13        4.93        7.40      0.80 o
   2   1  13     6825.08     7348.13     61.69 o
   3   1  13       52.67       53.35      2.70 o
   4   1  13        9.27        6.49      0.96 o
   5   1  13      218.55      210.76      4.56 o
   6   1  13     5707.30     5835.67    108.93 o
   7   1  13        0.68        1.83      1.02 o
   8   1  13      231.51      228.82      5.56 o
   9   1  13      306.96      299.29      6.65 o
  10   1  13      399.86      426.13      7.40 o
  11   1  13       46.17       47.73      4.84 o
  12   1  13       17.59       16.17      1.74 o
  13   1  13      205.14      194.94      6.20 o
  14   1  13        0.06        0.74      2.88 o
  15   1  13       40.21       35.66      4.76 o
   0   2  13      398.14      373.57     10.60 o
   1   2  13      352.80      359.53      6.20 o
   2   2  13     2391.12     2262.62     38.97 o
   3   2  13      152.56      145.80      3.82 o
   4   2  13       68.48       75.07      5.10 o
   5   2  13      370.06      344.77      5.91 o
   6   2  13      454.39      483.50     10.76 o
   7   2  13      193.39      185.36      4.53 o
   8   2  13      363.08      356.29      7.41 o
   9   2  13     1710.40     1744.81     28.44 o
  10   2  13      906.41      915.49     17.57 o
  11   2  13      488.93      504.85      8.73 o
  12   2  13      168.13      190.83      7.14 o
  13   2  13      111.73      106.46      5.60 o
  14   2  13      123.14      129.68      6.36 o
  15   2  13      228.57      227.32      7.54 o
   1   3  13      314.95      319.92      7.59 o
   2   3  13      388.11      396.16      9.30 o
   3   3  13      156.95      157.48      6.71 o
   4   3  13        0.10        3.88      1.07 o
   5   3  13      369.39      330.77      6.53 o
   6   3  13       25.81       30.05      2.46 o
   7   3  13        2.87        3.39      1.46 o
   8   3  13      130.40      130.93      4.16 o
   9   3  13      276.48      253.04      6.16 o
  10   3  13      618.32      624.91     13.72 o
  11   3  13       47.90       47.59      5.59 o
  12   3  13       35.07       25.74      2.76 o
  13   3  13      126.91      137.75      9.56 o
  14   3  13      518.45      501.70     13.65 o
   0   4  13     2017.30     2137.78     49.06 o
   1   4  13      368.57      372.84      7.44 o
   2   4  13     1264.74     1261.91     20.60 o
   3   4  13       68.89       65.08      5.62 o
   4   4  13      438.97      441.39     10.32 o
   5   4  13       67.03       49.52      4.49 o
   6   4  13     1167.50     1204.15     19.32 o
   7   4  13        9.73       15.10      2.82 o
   8   4  13       12.95       12.74      3.51 o
   9   4  13      742.75      708.81     14.85 o
  10   4  13        0.07        1.75      1.84 o
  11   4  13        4.87        6.49      1.87 o
  12   4  13        9.17        9.41      2.50 o
   1   5  13       89.98       81.38      8.12 o
   2   5  13       42.50       32.31      3.49 o
   3   5  13      243.74      254.68      9.03 o
   4   5  13      324.66      326.47      9.92 o
   5   5  13        2.59        2.95      1.98 o
   6   5  13       44.60       29.33      3.98 o
   7   5  13      157.35      149.43     10.03 o
   8   5  13       68.32       47.61      6.00 o
   9   5  13        0.21       -1.62      3.22 o
   0   6  13       39.25       24.23      6.31 o
   1   6  13        7.47        6.89      2.02 o
   2   6  13       15.99       15.88      3.00 o
   3   6  13       29.70       37.43      6.50 o
   4   6  13      293.35      303.38     11.79 o
   0   0  14     4107.49     4232.55     95.69 o
   1   0  14       46.35       37.85      2.69 o
   2   0  14     1233.19     1151.88     20.52 o
   3   0  14       21.25       18.17      3.11 o
   4   0  14     1151.63     1269.21     44.13 o
   5   0  14     1352.11     1236.08     33.79 o
   6   0  14     1030.39     1054.18     18.97 o
   7   0  14      210.64      172.22      3.77 o
   8   0  14      263.64      259.22      7.77 o
   9   0  14        6.12        1.39      2.95 o
  10   0  14        0.16        2.62      2.17 o
  11   0  14      350.35      411.36     14.85 o
  12   0  14      135.26      133.72     16.44 o
  13   0  14        7.50       12.86      3.77 o
  14   0  14        1.67        2.45      2.76 o
  15   0  14       11.75        7.24      2.98 o
   1   1  14      111.15      111.43      3.66 o
   2   1  14      808.50      781.20     13.73 o
   3   1  14     2219.51     2098.36     36.11 o
   4   1  14        0.43       -0.26      1.30 o
   5   1  14     1182.88     1230.37     18.12 o
   6   1  14      315.44      293.05      5.02 o
   7   1  14       27.40       28.52      2.41 o
   8   1  14     1843.91     1939.22     35.72 o
   9   1  14       21.72       23.83      2.37 o
  10   1  14      458.28      469.73      9.65 o
  11   1  14        0.24        2.16      1.76 o
  12   1  14      785.17      857.50     19.06 o
  13   1  14       49.12       55.53      6.49 o
  14   1  14       39.69       38.98      4.13 o
  15   1  14      300.12      300.07     10.39 o
   0   2  14       41.47       49.75      3.39 o
   1   2  14        3.29        2.58      0.85 o
   2   2  14       36.18       30.07      2.10 o
   3   2  14       22.00       25.56      1.84 o
   4   2  14      284.58      295.62      5.46 o
   5   2  14       30.37       30.59      3.54 o
   6   2  14        0.66        3.36      0.86 o
   7   2  14        2.02        2.40      0.85 o
   8   2  14      644.94      623.58      9.83 o
   9   2  14        1.56        1.26      1.31 o
  10   2  14      238.88      224.38      4.54 o
  11   2  14      290.67      315.32      8.44 o
  12   2  14      514.20      519.70     15.43 o
  13   2  14       36.43       33.65      4.15 o
  14   2  14      274.31      266.77      9.71 o
   1   3  14      433.01      432.17     10.19 o
   2   3  14      150.29      150.08      6.81 o
   3   3  14        0.51        3.15      1.21 o
   4   3  14        7.62        8.13      0.84 o
   5   3  14      176.16      168.96      6.33 o
   6   3  14       75.07       74.23      6.35 o
   7   3  14      103.82      104.97      3.85 o
   8   3  14       40.22       35.46      3.33 o
   9   3  14      115.41      113.74      9.98 o
  10   3  14       83.59       76.29      8.81 o
  11   3  14        2.15        7.44      1.81 o
  12   3  14       27.72       21.06      2.38 o
  13   3  14      111.01       82.81      7.74 o
   0   4  14      968.18      929.12     25.10 o
   1   4  14      116.35      119.71      4.28 o
   2   4  14        0.06        1.20      1.18 o
   3   4  14      341.30      322.58      6.85 o
   4   4  14      709.45      693.41     11.94 o
   5   4  14       49.59       41.95      4.24 o
   6   4  14      137.12      117.83     10.27 o
   7   4  14        5.45        6.87      2.37 o
   8   4  14       53.98       33.38      3.93 o
   9   4  14       14.08       13.42      2.14 o
  10   4  14      238.08      226.04      8.36 o
  11   4  14        1.17        9.63      2.56 o
   1   5  14       61.63       61.78      6.85 o
   2   5  14       59.12       53.56      5.93 o
   3   5  14      514.09      517.28     15.60 o
   4   5  14        0.92        3.53      1.54 o
   5   5  14      118.39       98.29     10.06 o
   6   5  14        3.26        2.76      2.61 o
   7   5  14      148.15      136.01      6.79 o
   8   5  14      309.07      282.65      9.86 o
   9   5  14       34.10       28.52      6.81 o
   0   6  14       25.59       14.30      3.53 o
   1   6  14        1.24        3.25      2.10 o
   2   6  14        1.78        3.37      1.84 o
   1   1  15     1097.32     1090.55     18.87 o
   2   1  15     1118.73     1170.74     21.36 o
   3   1  15      134.24      142.90      3.66 o
   4   1  15      213.48      192.74      4.22 o
   5   1  15        8.43        4.77      1.29 o
   6   1  15       61.76       55.78      4.33 o
   7   1  15       63.06       73.75      5.22 o
   8   1  15       30.02       29.05      2.52 o
   9   1  15       97.85       98.43      5.26 o
  10   1  15        1.53        3.60      1.22 o
  11   1  15      225.12      225.35      4.71 o
  12   1  15       30.80       27.21      3.74 o
  13   1  15       47.16       37.89      4.28 o
  14   1  15       45.41       39.03      4.30 o
  15   1  15        9.53        7.23      2.26 o
   0   2  15      396.95      383.78      7.97 o
   1   2  15      273.73      264.41      4.21 o
   2   2  15      266.61      290.05      5.35 o
   3   2  15      186.08      206.41      3.66 o
   4   2  15       55.85       56.69      5.77 o
   5   2  15      557.03      584.48     15.19 o
   6   2  15     2188.24     2456.21     53.69 o
   7   2  15      164.80      174.92      5.44 o
   8   2  15       72.06       70.78      5.21 o
   9   2  15      100.40      107.14      3.28 o
  10   2  15     1030.13     1103.82     17.62 o
  11   2  15      106.03      111.53      9.74 o
  12   2  15      113.42      106.08      5.51 o
  13   2  15       11.74       10.35      2.58 o
  14   2  15        2.28        4.13      1.50 o
   1   3  15      986.32     1024.46     20.03 o
   2   3  15      952.09     1040.55     20.34 o
   3   3  15        2.82        3.22      0.77 o
   4   3  15      569.20      532.84      8.45 o
   5   3  15       71.00       66.53      4.60 o
   6   3  15      511.71      466.31     10.63 o
   7   3  15       73.75       86.47      5.04 o
   8   3  15       65.88       74.92      3.66 o
   9   3  15        6.00        3.02      1.43 o
  10   3  15       90.00       95.57      8.76 o
  11   3  15       20.50       20.61      2.99 o
  12   3  15       13.03       14.54      2.04 o
  13   3  15       13.94       11.58      2.86 o
   0   4  15       35.73       36.21      5.04 o
   1   4  15      259.39      254.90      8.26 o
   2   4  15      209.17      212.68      5.80 o
   3   4  15      818.41      885.98     13.72 o
   4   4  15        1.95        1.19      2.64 o
   5   4  15      219.74      204.41      5.43 o
   6   4  15     1136.81     1181.36     29.72 o
   7   4  15      114.82      107.86     12.32 o
   8   4  15       70.10       59.57      7.12 o
   9   4  15      252.12      250.34      9.89 o
  10   4  15      357.33      320.88     10.25 o
  11   4  15        3.05        2.36      2.03 o
   1   5  15        1.97        1.41      1.48 o
   2   5  15      678.52      702.67     14.36 o
   3   5  15        1.39        4.08      1.34 o
   4   5  15      114.46      130.61      7.23 o
   5   5  15       35.98       23.31      3.51 o
   6   5  15        1.73        8.04      2.01 o
   7   5  15       37.45       25.74      4.83 o
   8   5  15        4.15        2.79      3.17 o
   0   0  16     6129.79     5786.95    217.96 o
   1   0  16      990.08     1070.23     26.25 o
   2   0  16      397.89      370.96      9.65 o
   3   0  16      187.53      188.98      5.05 o
   4   0  16      125.64      139.87      4.88 o
   5   0  16      473.82      491.11     10.03 o
   6   0  16      321.95      292.24      8.35 o
   7   0  16        7.49       10.40      1.60 o
   8   0  16      585.44      623.68     11.97 o
   9   0  16       22.89       24.31      2.63 o
  10   0  16      927.45     1020.05     27.25 o
  11   0  16      204.31      201.24      8.48 o
  12   0  16     1353.95     1458.33     64.84 o
  13   0  16        9.72        9.34      3.44 o
  14   0  16     1362.08     1418.68     75.88 o
  15   0  16      421.37      425.01     21.17 o
   1   1  16        2.39        2.51      1.00 o
   2   1  16      182.13      161.52      3.44 o
   3   1  16      143.10      151.33      3.32 o
   4   1  16     3820.35     3801.85     56.51 o
   5   1  16       11.60       10.92      1.31 o
   6   1  16      434.76      428.66     10.66 o
   7   1  16      241.73      252.06      5.28 o
   8   1  16      496.55      526.03      8.68 o
   9   1  16       17.47       14.62      2.16 o
  10   1  16      273.62      282.74      5.08 o
  11   1  16      113.94      113.23      9.05 o
  12   1  16       43.06       49.77      6.28 o
  13   1  16       92.84       87.69      6.28 o
  14   1  16       32.48       19.64      3.51 o
   0   2  16      112.65      100.85      7.28 o
   1   2  16       22.90       23.75      2.07 o
   2   2  16      439.62      437.80     10.26 o
   3   2  16        4.94        2.23      1.02 o
   4   2  16     1498.08     1555.33     39.78 o
   5   2  16        1.31        5.29      1.37 o
   6   2  16      347.71      342.67      9.22 o
   7   2  16        0.30        0.75      2.20 o
   8   2  16     1193.10     1307.88     23.25 o
   9   2  16       16.05       13.13      1.58 o
  10   2  16       77.80       83.63      8.39 o
  11   2  16        1.05        1.65      1.58 o
  12   2  16        0.11        3.77      1.86 o
  13   2  16       27.64       20.26      3.03 o
  14   2  16       36.02       34.31      5.96 o
   1   3  16      467.96      485.88      9.83 o
   2   3  16      105.12      102.57      7.54 o
   3   3  16      252.60      245.41      4.72 o
   4   3  16      241.92      256.04      5.36 o
   5   3  16      315.74      333.91      7.89 o
   6   3  16      102.99      111.41      5.18 o
   7   3  16      117.77      116.77      4.82 o
   8   3  16      303.88      301.09     10.68 o
   9   3  16       61.84       52.36      6.96 o
  10   3  16       91.79       74.51      6.21 o
  11   3  16       60.98       55.58      5.79 o
  12   3  16        3.69        7.80      1.78 o
   0   4  16        2.47       -1.55      2.48 o
   1   4  16      348.02      337.42      7.39 o
   2   4  16       11.74       10.27      1.61 o
   3   4  16      164.49      160.64      3.55 o
   4   4  16      482.17      509.37     11.77 o
   5   4  16       80.17       64.22      6.36 o
   6   4  16       33.15       22.44      3.49 o
   7   4  16       14.92       17.93      2.76 o
   8   4  16      405.05      443.22     11.11 o
   9   4  16       14.26       23.96      5.87 o
  10   4  16        8.07        7.65      1.94 o
   1   5  16      100.99       97.62      6.99 o
   2   5  16        9.54        3.53      1.37 o
   3   5  16       17.77       14.84      2.43 o
   4   5  16       82.97       50.58      5.42 o
   5   5  16      242.38      234.32      9.39 o
   6   5  16       28.47       13.02      2.98 o
   7   5  16        1.51        2.69      2.44 o
   1   1  17      159.03      166.81      2.88 o
   2   1  17      112.98      113.25      5.97 o
   3   1  17      930.18      952.63     21.50 o
   4   1  17      229.36      213.68      6.48 o
   5   1  17      429.97      453.53     12.12 o
   6   1  17     2456.14     2451.06     77.16 o
   7   1  17      616.32      674.08     11.43 o
   8   1  17      504.24      484.65      8.49 o
   9   1  17       23.77       24.54      2.57 o
  10   1  17     1682.46     1800.89     31.00 o
  11   1  17        0.45        2.46      1.59 o
  12   1  17      373.99      385.16      9.99 o
  13   1  17       75.76       70.86      7.96 o
  14   1  17      603.78      620.73     18.06 o
   0   2  17     1040.02      939.98     28.67 o
   1   2  17        9.71        7.09      1.03 o
   2   2  17        6.40        7.53      1.47 o
   3   2  17      214.59      206.97      4.37 o
   4   2  17       39.91       32.04      3.22 o
   5   2  17       31.12       31.67      2.98 o
   6   2  17      212.74      245.46      5.63 o
   7   2  17      118.23      115.61      4.09 o
   8   2  17       23.40       15.58      2.04 o
   9   2  17      671.73      704.51     14.32 o
  10   2  17       49.14       53.94      5.63 o
  11   2  17       34.33       31.20      3.41 o
  12   2  17       15.85       15.29      2.95 o
  13   2  17        3.01        5.19      2.23 o
   1   3  17       67.03       92.80      6.78 o
   2   3  17    10318.28    10492.16    237.08 o
   3   3  17       49.31       45.53      3.58 o
   4   3  17       28.27       21.38      2.52 o
   5   3  17       96.56       77.91      6.88 o
   6   3  17      350.37      359.72      8.03 o
   7   3  17       94.05       86.74      8.43 o
   8   3  17        4.28        3.40      2.74 o
   9   3  17        5.50        2.42      2.95 o
  10   3  17       48.94       51.83      5.13 o
  11   3  17      168.69      174.75      6.49 o
  12   3  17        1.74        4.83      1.74 o
   0   4  17        9.00        5.23      2.45 o
   1   4  17      585.69      594.56     12.63 o
   2   4  17       61.63       63.37      5.93 o
   3   4  17      184.43      173.98      6.99 o
   4   4  17        9.41        6.71      2.65 o
   5   4  17       77.96       78.32      7.96 o
   6   4  17      345.98      357.96     12.91 o
   7   4  17      191.16      184.51      8.12 o
   8   4  17       11.59       10.26      3.24 o
   9   4  17       30.66       21.73      3.98 o
  10   4  17      163.56      159.13      7.82 o
   1   5  17        5.88        4.62      2.12 o
   2   5  17       27.33       31.27      3.84 o
   3   5  17        7.71        3.90      1.53 o
   4   5  17        0.24        2.24      2.18 o
   5   5  17       21.41       27.14      4.85 o
   6   5  17      429.84      484.95     15.46 o
   0   0  18     2395.94     2336.38     96.53 o
   1   0  18       99.95      122.26      8.82 o
   2   0  18      100.96       93.16      7.43 o
   3   0  18       13.79       23.53      3.16 o
   4   0  18       28.46       31.88      3.73 o
   5   0  18       41.93       32.37      2.53 o
   6   0  18        7.25        7.82      0.99 o
   7   0  18        0.15        2.59      2.03 o
   8   0  18     2158.36     2229.17     58.80 o
   9   0  18      327.50      337.83     13.73 o
  10   0  18      935.54     1027.52     32.73 o
  11   0  18     1427.45     1563.59     59.60 o
  12   0  18     3487.11     3933.71    143.70 o
  13   0  18      222.50      234.81     22.36 o
  14   0  18     1239.55     1338.06     63.60 o
   1   1  18      101.15       96.59      5.50 o
   2   1  18        1.03        0.41      0.80 o
   3   1  18      411.09      401.46      9.41 o
   4   1  18     1715.77     1784.06     34.39 o
   5   1  18      112.74      103.71      5.38 o
   6   1  18      959.64      955.62     16.77 o
   7   1  18       73.09       67.87      6.42 o
   8   1  18        0.95        0.93      1.83 o
   9   1  18      184.10      185.09      4.07 o
  10   1  18      429.80      436.26      9.77 o
  11   1  18      169.03      174.85      9.23 o
  12   1  18      151.46      164.37      7.69 o
  13   1  18       54.15       52.15      6.50 o
  14   1  18       29.46       27.52      5.51 o
   0   2  18     8589.34     8719.56    404.33 o
   1   2  18      362.14      395.71      7.98 o
   2   2  18      284.48      281.42      5.94 o
   3   2  18      887.94      915.58     19.14 o
   4   2  18     4079.42     4232.62     78.04 o
   5   2  18      104.65      103.39      6.85 o
   6   2  18      967.98      967.72     19.64 o
   7   2  18      340.48      341.44      7.57 o
   8   2  18      334.46      316.38      7.53 o
   9   2  18        9.79       12.01      2.25 o
  10   2  18      317.58      306.15      9.27 o
  11   2  18       15.71       18.19      2.85 o
  12   2  18        2.38        0.85      1.99 o
  13   2  18       35.23       32.10      4.67 o
   1   3  18        0.00       -2.97      1.98 o
   2   3  18       27.43       34.54      3.67 o
   3   3  18        0.22       -1.64      1.10 o
   4   3  18       62.14       49.35      4.83 o
   5   3  18      207.96      209.68      5.82 o
   6   3  18        5.19        3.01      2.11 o
   7   3  18        0.35        0.54      3.57 o
   8   3  18      200.37      235.65      9.34 o
   9   3  18       77.75       57.70      6.72 o
  10   3  18       98.52      115.71      7.86 o
  11   3  18       39.99       27.90      4.83 o
   0   4  18     1353.97     1315.22     37.19 o
   1   4  18       66.48       52.02      5.24 o
   2   4  18        0.76        2.40      1.07 o
   3   4  18        1.51        2.10      1.35 o
   4   4  18     1131.08     1175.06     36.92 o
   5   4  18      417.95      471.40     11.34 o
   6   4  18       30.12       22.69      2.94 o
   7   4  18      141.69      142.42      8.37 o
   8   4  18      957.26     1123.08     38.37 o
   9   4  18       10.98       12.43      3.36 o
   1   5  18       94.47       90.95      5.46 o
   2   5  18       13.78       14.80      2.20 o
   3   5  18        0.01        2.06      1.41 o
   4   5  18       43.68       39.37      5.78 o
   5   5  18        1.76        1.28      3.01 o
   1   1  19      200.86      169.44      3.82 o
   2   1  19     2133.58     2163.94     41.73 o
   3   1  19      122.58      112.42      4.94 o
   4   1  19      218.84      209.37      5.00 o
   5   1  19       17.19       14.92      1.96 o
   6   1  19      813.95      824.70     14.69 o
   7   1  19       24.42       27.20      3.22 o
   8   1  19       53.13       41.71      4.23 o
   9   1  19      634.39      632.71     12.30 o
  10   1  19     1037.91     1105.60     29.96 o
  11   1  19        3.30        1.94      1.69 o
  12   1  19      148.39      143.06      8.29 o
  13   1  19      722.34      775.92     21.68 o
   0   2  19     1312.75     1384.44     59.92 o
   1   2  19      244.55      230.56      6.18 o
   2   2  19     2093.75     2194.11     35.54 o
   3   2  19      180.33      175.23      5.80 o
   4   2  19      728.14      719.93     14.42 o
   5   2  19      547.26      520.65     12.05 o
   6   2  19     1808.64     1944.32     30.51 o
   7   2  19      788.10      798.21     13.15 o
   8   2  19       16.23       12.85      2.59 o
   9   2  19       52.80       37.41      4.75 o
  10   2  19        6.42        3.94      1.81 o
  11   2  19      520.11      537.39     19.43 o
  12   2  19        0.22        0.34      2.28 o
   1   3  19     2170.53     2287.14     42.50 o
   2   3  19     1633.63     1854.98     27.39 o
   3   3  19      422.08      418.25      7.51 o
   4   3  19       31.83       34.17      3.54 o
   5   3  19     1368.83     1398.66     29.99 o
   6   3  19     1632.79     1789.34     38.14 o
   7   3  19        3.14        4.87      1.68 o
   8   3  19        2.56        0.10      2.70 o
   9   3  19       76.52       75.77     10.36 o
  10   3  19       37.80       32.69      5.07 o
  11   3  19      160.10      140.81      7.08 o
   0   4  19        2.68        3.21      1.93 o
   1   4  19        0.46        3.55      1.39 o
   2   4  19      889.00     1012.31     29.65 o
   3   4  19      106.93       94.09     10.81 o
   4   4  19       82.66       73.54      8.08 o
   5   4  19       11.66       10.88      2.12 o
   6   4  19     1032.48     1164.53     41.32 o
   7   4  19      133.31      158.19      9.03 o
   8   4  19      202.15      220.04      8.91 o
   9   4  19      158.67      208.42     13.64 o
   1   5  19        2.03        5.26      2.00 o
   2   5  19       18.59       18.78      3.19 o
   3   5  19       54.54       49.78      4.64 o
   4   5  19       31.31       21.76      3.83 o
   0   0  20     5602.56     5574.69    357.67 o
   1   0  20      255.56      262.87      8.51 o
   2   0  20      160.95      159.97      8.09 o
   3   0  20       85.78       85.48      5.32 o
   4   0  20     3769.94     3722.35    130.99 o
   5   0  20      343.62      347.93      9.42 o
   6   0  20        1.22        1.50      1.67 o
   7   0  20     1164.29     1243.60     30.87 o
   8   0  20      174.40      175.88      5.37 o
   9   0  20      359.69      386.46     13.34 o
  10   0  20      235.54      231.65     10.76 o
  11   0  20      155.11      137.22      8.50 o
  12   0  20      180.77      204.50      9.56 o
  13   0  20       27.27       25.32      5.59 o
   1   1  20        7.36        5.63      0.85 o
   2   1  20       14.93       12.67      2.00 o
   3   1  20       19.74       18.84      2.19 o
   4   1  20     1073.39     1054.53     17.13 o
   5   1  20      390.11      394.70      8.35 o
   6   1  20      251.28      252.64      6.66 o
   7   1  20      503.80      507.11      8.70 o
   8   1  20     4158.06     4332.61    120.05 o
   9   1  20      381.22      388.17     12.65 o
  10   1  20      351.85      353.30      7.79 o
  11   1  20      192.97      184.32      7.29 o
  12   1  20      689.61      727.38     22.85 o
   0   2  20      387.40      412.60     10.81 o
   1   2  20     1048.78     1163.05     19.89 o
   2   2  20       12.13        5.93      1.38 o
   3   2  20      364.85      393.60      8.00 o
   4   2  20      429.34      493.64     10.83 o
   5   2  20       67.93       61.52      6.49 o
   6   2  20      150.26      146.48      7.94 o
   7   2  20       24.13       25.38      3.29 o
   8   2  20      632.47      709.96     20.92 o
   9   2  20       39.07       40.75      3.82 o
  10   2  20      188.47      192.49      8.52 o
  11   2  20       39.14       29.55      5.22 o
  12   2  20      314.27      324.91     10.18 o
   1   3  20       31.00       24.57      3.06 o
   2   3  20     1386.25     1418.58     21.15 o
   3   3  20       15.39       16.47      2.78 o
   4   3  20       66.13       84.60      7.96 o
   5   3  20        2.83        2.57      1.70 o
   6   3  20       90.36       78.22      7.95 o
   7   3  20       44.23       45.07      4.42 o
   8   3  20        1.89        1.06      2.29 o
   9   3  20       85.75       81.53      8.07 o
  10   3  20        5.97        7.73      2.60 o
   0   4  20        7.09        2.91      1.79 o
   1   4  20       38.70       40.13      4.28 o
   2   4  20       92.62       93.33      6.06 o
   3   4  20       27.55       21.70      2.68 o
   4   4  20       45.72       42.50      3.83 o
   5   4  20        0.03       -0.03      2.02 o
   6   4  20       13.94        5.42      2.44 o
   7   4  20        0.52        0.70      2.11 o
   8   4  20        0.31        4.79      2.45 o
   1   5  20       44.23       40.09      5.30 o
   2   5  20      151.30      152.53      6.00 o
   1   1  21      641.47      645.98     10.78 o
   2   1  21      573.84      571.16      9.87 o
   3   1  21      452.68      457.51      8.96 o
   4   1  21      177.30      170.79      3.65 o
   5   1  21       38.00       28.91      3.91 o
   6   1  21        7.07        7.74      1.54 o
   7   1  21       10.99        9.68      2.64 o
   8   1  21       38.17       29.93      4.76 o
   9   1  21       40.85       37.03      5.12 o
  10   1  21       14.96       14.24      2.73 o
  11   1  21       12.29       12.47      2.45 o
  12   1  21        4.57        4.54      1.95 o
   0   2  21      529.99      530.79     14.48 o
   1   2  21        3.60        3.31      1.00 o
   2   2  21       11.68       14.47      2.37 o
   3   2  21     1283.51     1242.51     21.37 o
   4   2  21      341.79      351.65      6.63 o
   5   2  21     1335.64     1278.45     27.07 o
   6   2  21       30.10       29.20      3.63 o
   7   2  21      585.77      555.24     16.43 o
   8   2  21      173.12      160.87      4.46 o
   9   2  21      329.80      321.07     11.75 o
  10   2  21        5.64        1.54      4.10 o
  11   2  21      422.03      413.42     14.83 o
   1   3  21      474.95      444.16     10.31 o
   2   3  21      556.04      555.65     12.35 o
   3   3  21      337.64      344.57     10.79 o
   4   3  21      246.22      230.11      7.63 o
   5   3  21      249.73      316.51     10.28 o
   6   3  21        3.21        2.37      1.40 o
   7   3  21       65.83       62.55      5.24 o
   8   3  21       12.38       11.35      2.67 o
   9   3  21       21.37       16.53      3.24 o
   0   4  21        2.63        1.84      2.03 o
   1   4  21        1.38        1.30      1.54 o
   2   4  21       94.36      100.84      5.88 o
   3   4  21      374.73      370.50     12.77 o
   4   4  21        0.09        1.34      1.39 o
   5   4  21      318.85      338.48     10.34 o
   6   4  21      483.81      561.82     15.94 o
   7   4  21       59.30       34.13      5.78 o
   0   0  22     1229.12     1031.46     38.80 o
   1   0  22     4067.63     3789.65    142.84 o
   2   0  22       30.07       25.81      4.51 o
   3   0  22     1618.95     1664.48     46.84 o
   4   0  22     2755.02     2635.97     81.81 o
   5   0  22      877.16      917.81     19.31 o
   6   0  22       44.90       42.73      7.79 o
   7   0  22       26.98       29.00      5.24 o
   8   0  22      390.18      416.83     18.85 o
   9   0  22        4.36        6.36      2.97 o
  10   0  22       64.66       57.72      8.72 o
  11   0  22       32.52       32.18      6.16 o
  12   0  22      918.47      954.72     82.29 o
   1   1  22        8.82        7.70      1.52 o
   2   1  22      127.30      130.82      3.55 o
   3   1  22      119.74      127.19      4.19 o
   4   1  22       74.52       73.51      4.88 o
   5   1  22      147.93      151.49      4.24 o
   6   1  22      105.81       99.45      9.17 o
   7   1  22      169.52      186.30      8.15 o
   8   1  22      742.03      745.47     23.77 o
   9   1  22        5.66        5.45      2.21 o
  10   1  22        0.02        1.71      1.93 o
  11   1  22       38.11       34.15      5.87 o
   0   2  22        1.38        1.49      1.95 o
   1   2  22        0.00        1.81      1.99 o
   2   2  22       80.62       87.22      4.12 o
   3   2  22       50.56       49.63      5.63 o
   4   2  22       43.24       36.08      4.08 o
   5   2  22      180.74      198.75      7.38 o
   6   2  22       89.70       73.00      8.27 o
   7   2  22      162.76      165.43      4.84 o
   8   2  22       25.45       26.03      3.09 o
   9   2  22      382.51      431.57     15.82 o
  10   2  22        8.35        9.42      2.74 o
   1   3  22        3.51        1.89      1.77 o
   2   3  22       27.32       12.86      2.70 o
   3   3  22      224.70      225.87      7.63 o
   4   3  22       18.07       10.77      2.41 o
   5   3  22        4.49        4.02      1.69 o
   6   3  22       83.56       83.53      6.70 o
   7   3  22      330.79      372.23     12.30 o
   8   3  22      150.72      166.71     10.73 o
   9   3  22        3.04        1.60      2.23 o
   0   4  22       23.98       29.73      7.34 o
   1   4  22        1.94        1.78      1.79 o
   2   4  22       60.99       52.76      5.05 o
   3   4  22        6.65        4.39      1.57 o
   4   4  22       77.51       53.19      6.51 o
   5   4  22        7.98       12.66      3.04 o
   6   4  22       60.83       50.36      7.13 o
   1   1  23     1417.25     1355.60     22.38 o
   2   1  23        2.18        3.18      1.16 o
   3   1  23      671.73      627.64     10.31 o
   4   1  23        7.53        5.01      1.81 o
   5   1  23      740.36      738.94     16.36 o
   6   1  23      179.17      202.99      7.94 o
   7   1  23      224.00      231.33      5.91 o
   8   1  23        2.25        4.72      1.75 o
   9   1  23      195.26      218.49      8.81 o
  10   1  23        1.82        6.70      2.11 o
  11   1  23       64.13       63.14      8.57 o
   0   2  23      250.97      236.08      7.72 o
   1   2  23      402.96      397.91      8.41 o
   2   2  23       32.40       34.57      3.41 o
   3   2  23       31.73       27.57      2.97 o
   4   2  23        1.67        1.68      1.65 o
   5   2  23      145.56      136.36     13.11 o
   6   2  23       82.98       77.97      6.25 o
   7   2  23       98.55       96.89      5.30 o
   8   2  23      100.48      119.17      6.38 o
   9   2  23       72.16       97.06      7.19 o
  10   2  23      320.70      339.18     19.22 o
   1   3  23       48.51       25.98      3.16 o
   2   3  23      157.83      178.80      5.20 o
   3   3  23        9.46       12.34      1.84 o
   4   3  23       59.47       56.22      5.54 o
   5   3  23       20.59       19.47      2.96 o
   6   3  23      200.04      209.35      7.14 o
   7   3  23       82.34       74.18      7.91 o
   8   3  23      209.13      235.38      8.34 o
   0   4  23       14.61        8.90      4.62 o
   1   4  23        3.74        7.71      2.21 o
   2   4  23       64.82       59.88      5.65 o
   3   4  23      102.09      100.68      8.74 o
   4   4  23       50.81       39.89      5.14 o
   0   0  24       14.87       11.90      3.84 o
   1   0  24       87.13       51.52      6.42 o
   2   0  24       22.73       23.14      3.45 o
   3   0  24      118.70       76.95      8.91 o
   4   0  24        1.41        4.04      2.72 o
   5   0  24      366.89      360.16     16.89 o
   6   0  24       54.97       56.03     10.58 o
   7   0  24      309.75      287.27     10.93 o
   8   0  24        3.59        5.27      2.92 o
   9   0  24        0.93        4.37      2.72 o
  10   0  24       21.37       16.32      4.56 o
   1   1  24       77.67       71.39      6.17 o
   2   1  24        4.77        5.87      1.64 o
   3   1  24      824.87      862.76     18.53 o
   4   1  24        8.96        5.58      1.78 o
   5   1  24     1032.82     1103.43     31.87 o
   6   1  24        5.05        3.05      1.32 o
   7   1  24       13.06        7.24      2.56 o
   8   1  24       55.80       36.63      4.25 o
   9   1  24       96.58       92.82      7.12 o
  10   1  24        1.85        3.00      1.63 o
   0   2  24        2.67        2.63      2.07 o
   1   2  24       28.49       21.90      2.88 o
   2   2  24        1.79        3.45      1.13 o
   3   2  24       53.20       38.09      4.40 o
   4   2  24        0.16        1.01      1.45 o
   5   2  24        1.29        1.63      1.40 o
   6   2  24        1.37       -1.52      1.83 o
   7   2  24      181.18      181.46      6.68 o
   8   2  24        4.96        3.82      3.16 o
   9   2  24        0.09        5.83      1.97 o
   1   3  24       15.28       16.91      2.63 o
   2   3  24        2.62        3.46      1.71 o
   3   3  24        5.75        5.51      1.74 o
   4   3  24        0.13        0.53      1.23 o
   5   3  24        4.17        7.43      4.29 o
   6   3  24        1.22        1.63      1.60 o
   7   3  24        1.82        3.20      2.43 o
   0   4  24        3.31        4.19      2.53 o
   1   4  24       60.78       41.74      6.24 o
   1   1  25      177.27      164.34      5.63 o
   2   1  25       40.32       59.12      5.96 o
   3   1  25       11.64        7.49      2.15 o
   4   1  25       42.54       42.33      4.29 o
   5   1  25       85.80       76.18      7.19 o
   6   1  25      192.09      197.53      8.07 o
   7   1  25       19.41       15.71      2.83 o
   8   1  25       11.38        8.39      1.96 o
   9   1  25        1.68        2.86      1.93 o
   0   2  25       13.70       15.80      3.56 o
   1   2  25       93.00      105.38      4.12 o
   2   2  25       71.83       68.93      6.27 o
   3   2  25       40.70       48.37      4.53 o
   4   2  25        0.13        0.85      1.85 o
   5   2  25       80.55       99.14      6.20 o
   6   2  25        7.16        5.82      1.65 o
   7   2  25        0.84        2.74      2.00 o
   8   2  25        1.54        4.70      1.83 o
   1   3  25       37.52       34.07      4.07 o
   2   3  25       39.14       47.75      4.27 o
   3   3  25       41.22       35.23      5.73 o
   4   3  25        0.52        4.14      3.26 o
   5   3  25        3.49        5.26      1.69 o
   0   0  26      126.77      180.18     28.33 o
   1   0  26      848.35      932.28     35.60 o
   2   0  26        0.03       -0.56      1.19 o
   3   0  26       23.96       19.27      3.16 o
   4   0  26       43.96       33.28      7.37 o
   5   0  26       18.39       11.15      5.76 o
   6   0  26        9.85        6.75      2.43 o
   7   0  26      194.27      196.77      9.37 o
   8   0  26        1.25        2.15      2.13 o
   1   1  26       46.77       48.80      5.01 o
   2   1  26        1.80        2.78      1.36 o
   3   1  26        1.82        7.71      1.90 o
   4   1  26        2.76        0.63      1.40 o
   5   1  26       17.52       16.79      2.81 o
   6   1  26       22.36       15.55      2.67 o
   7   1  26        6.89       14.20      2.95 o
   8   1  26      210.48      249.47      7.52 o
   0   2  26       17.68       24.31      4.41 o
   1   2  26      237.09      238.21      9.62 o
   2   2  26       25.51       20.52      2.82 o
   3   2  26       13.82        7.72      1.85 o
   4   2  26      109.38      122.92      5.85 o
   5   2  26        0.38       -0.56      2.52 o
   6   2  26       27.42       27.92      4.46 o
   1   3  26       18.03       14.62      2.63 o
   2   3  26       13.83       12.08      3.35 o
   3   3  26        4.37        4.81      1.58 o
   1   1  27      185.52      177.22      8.37 o
   2   1  27       48.18       49.95      5.36 o
   3   1  27       98.54       94.05      8.43 o
   4   1  27        0.55        2.36      1.58 o
   5   1  27       56.20       61.71      7.14 o
   6   1  27      114.61      131.10      5.39 o
   0   2  27        1.83       -0.75      3.66 o
   1   2  27        5.03        5.00      1.72 o
   2   2  27        4.67        6.69      2.00 o
   3   2  27       59.99       44.34      5.53 o
   4   2  27        6.01        4.97      2.67 o
   5   2  27      115.25      105.52     11.79 o
   0   0  28       69.77       81.60      6.85 o
   1   0  28       16.87        9.44      2.89 o
   2   0  28        6.88        4.14      2.34 o
   3   0  28       23.57       21.48      4.66 o
   4   0  28      152.50      147.34     12.16 o
   5   0  28        1.24        1.58      2.85 o
   1   1  28       19.44       12.22      2.39 o
   2   1  28        7.29        7.41      1.81 o
   3   1  28       71.55       57.41      6.71 o
   4   1  28       36.13       44.24      5.36 o
   5   1  28       79.08       85.94      4.35 o
   0   2  28       17.76       33.91      8.85 o
   1   2  28       56.90       80.26      8.94 o
   2   2  28        3.00        6.49      1.79 o
   1   1  29        4.67        7.99      2.58 o
   2   1  29       48.55       50.61      6.57 o
 
